# Supplementary material for: An Investigation of Severe Influenza Cases in Russia during the 2022–2023 Epidemic Season and an Analysis of HA-D222G/N Polymorphism in Newly Emerged and Dominant Clade 6B.1A.5a.2a A(H1N1)pdm09 Viruses
Source: Pathogens. 2023 Dec 19;13(1):1. doi: 10.3390/pathogens13010001 (PMC10819184; doi:10.3390/pathogens13010001)
Supplement: Supplementary file 1 [file pathogens-13-00001-s001.zip]

Archive with 2 entries (2 files):
- Supplementary Figures S1,S2.pdf
- Supplementary Tables S1,S2,S3,S4,S5,S6,S7.pdf
